# Supplementary material for: A Tale of Two Seasons: Distinct Seasonal Viral Communities in a Thermokarst Lake
Source: Microorganisms. 2023 Feb 8;11(2):428. doi: 10.3390/microorganisms11020428 (PMC9964402; doi:10.3390/microorganisms11020428)
Supplement: Supplementary file 1 [file microorganisms-11-00428-s001.zip]

Archive with 1 entries (1 files):
- microorganisms-2165408-supplementary.pdf
